# Supplementary material for: Controlled Growth of Porous InBr3: PbBr2 Film for Preparation of CsPbBr3 in Carbon-Based Planar Perovskite Solar Cells
Source: Nanomaterials (Basel). 2021 Sep 16;11(9):2408. doi: 10.3390/nano11092408 (PMC8465094; doi:10.3390/nano11092408)
Supplement: Supplementary file 1 [file nanomaterials-11-02408-s001.zip]

Archive with 1 entries (1 files):
- nanomaterials-1362314-supplementary.pdf
